# Supplementary material for: Prognostic modeling for diffuse midline glioma: development and validation of a risk stratification nomogram using SEER and institutional cohorts
Source: Front Oncol. 2025 Oct 27;15:1644388. doi: 10.3389/fonc.2025.1644388 (PMC12597815; doi:10.3389/fonc.2025.1644388)
Supplement: Supplementary file 1 [file Table1.xlsx]

## Sheet: Sheet1
No.	Age(years)	Primary site	OS（months）	Score	Risk group	Vital status
1	15	brainstem	17	0+32+26+0=58	Low	Dead
2	18	others	25	0+32+0+0=32	Low	Dead
3	18	brainstem	14	0+32+26+0=58	Low	Dead
4	21	brainstem	5	0+32+26+0=58	Low	Dead
5	25	brainstem	9	0+32+26+0=58	Low	Dead
6	39	brainstem	23	0+32+26+0=58	Low	Dead
7	43	others	12	0+32+0+0=32	Low	Dead
8	48	brainstem	10	0+32+26+0=58	Low	Dead
13	41	brainstem	5	0+32+26+0=58	Low	Dead
14	33	spinal cord	25	0+32+0+0=32	Low	Dead
16	34	others	12	0+32+0+0=32	Low	Dead
17	25	others	13	0+32+0+0=32	Low	Alive
18	3	brainstem	15	39+0+26+0=65	Low	Alive
19	19	brainstem	3	0+32+26+0=58	Low	Dead
20	29	brainstem	8	0+32+26+0=58	Low	Dead
9	04	brainstem	11	39+32+26+0=97	High	Dead
10	05	brainstem	2	39+32+26+0=97	High	Dead
11	07	brainstem	12	39+32+26+0=97	High	Dead
12	07	brainstem	8	39+32+26+0=97	High	Dead
15	40	cerebellum	18	0+32+100+0=132	High	Alive
21	8	cerebellum	8	39+32+100+0=171	High	Dead
22	11	ventricle	6	39+32+22+0=93	High	Dead
